# Supplementary material for: Efficacy of using tidal volume challenge to improve the reliability of pulse pressure variation reduced in low tidal volume ventilated critically ill patients with decreased respiratory system compliance
Source: BMC Anesthesiol. 2022 May 4;22:137. doi: 10.1186/s12871-022-01676-8 (PMC9066736; doi:10.1186/s12871-022-01676-8)
Supplement: Supplementary file 1 — Additional file 1. [file 12871_2022_1676_MOESM1_ESM.xlsx]

## Sheet: raw data.1228
APACHEII	onset_time	Responder	ARDS	Arterial_lactate	CCI	CI_fluid_challenge	CVP_vt6	GEVDI	CI_vt8	CVP_vt8	CVP_Δ	HR	HR_vt8	MAP	MAP_vt8	Norepinephrine_dose	PaO2_over_FiO2	PPV_vt6	PPV_vt8	PPV_Δ	Respiratory_rate	Tidal_volume	age	sex	感染源	patientid_id	BMI	weight	height	V_pressure_flat	PEEP	Vt_PBW	Driving_pressure	cst_rs
33	9	0	1	4.5	2.96	3.08	12	758	2.98	12	4	96	96	72	71	0.7	296	6	10	4	28	5.9	78	2	1	1	21.1107	59.4625	167.83	20	8	356.775	12	29.7313
30	8	0	1	4	3.06	3.18	12	685	2.99	16	4	117	115	66	73	0.8	199	3	7	4	30	6.1	61	1	4	2	22.3447	68.9595	175.675	24	8	413.757	16	25.8598
51	9	0	1	8.1	2.89	3.02	11	847	3.33	11	0	111	105	48	47	1.2	108	3	5	2	38	6	42	1	1	3	25.3596	63.3078	158	30	15	379.847	15	25.3231
35	8	1	1	3.8	3.29	3.82	10	909	3.08	11	1	109	109	92	95	0.6	147	12	15	3	26	6	86	2	2	4	18.3141	54.4892	172.49	22	8	326.935	14	23.3525
29	8	0	1	2.4	2.86	3.07	9	792	2.26	10	1	73	77	73	69	0.4	178	4	5	1	25	6.1	59	1	1	5	24.133	65.6432	164.926	25	11	393.859	14	28.1328
27	6	0	1	4.2	2.08	2.21	12	877	1.81	12	0	76	81	67	64	0.8	214	5	7	2	30	5.9	60	2	3	6	21.963	63.4731	170	25	10	380.839	15	25.3893
13	2	0	0	3.5	3.32	3.62	6	756	4.47	8	2	98	114	66	60	0.1	300	8	11	3	32	6.1	70	2	1	7	23.5316	66	167.473	28	10	396	18	22
15	2	0	0	1.3	3.27	3.38	9	942	3.37	10	1	119	120	47	52	0.1	255	12	12	0	28	6.1	35	2	2	8	29.3908	64.3716	147.993	22	9	386.23	13	29.71
22	4	1	1	1.6	2.35	2.8	10	709	2.81	11	1	114	118	72	72	0.3	344	11	14	3	34	6	74	1	1	9	22.0339	65.6476	172.609	22	6	393.886	16	24.6179
27	5	1	1	5.6	3.1	3.62	5	892	3.17	8	1	110	109	49	51	0.9	352	5	10	5	21	6	58	1	1	10	17.7561	58.1699	180.999	19	8	349.02	11	31.7291
25	4	0	1	4.1	3.62	3.62	12	852	3.24	12	0	110	116	52	59	0.6	151	3	4	1	28	6.1	56	2	3	11	18.494	55.8759	173.819	25	11	335.255	14	23.9468
26	8	1	1	4.9	3.25	3.92	9	852	3.36	12	3	90	92	86	88	0.8	245	6	11	5	23	6	41	1	1	12	25.6932	67.4136	161.981	26	9	404.482	17	23.793
19	5	0	0	2	3.31	3.29	8	763	3.77	8	0	138	140	91	90	0.2	201	10	11	1	31	5.9	56	2	1	13	23.7954	62.4487	162	22	5	374.692	17	22.0407
26	5	0	1	4.6	2.35	2.46	11	774	2.46	12	1	97	94	71	73	0.9	182	2	3	1	29	6	63	1	1	14	20.8389	63.0779	173.981	20	8	378.468	12	31.539
22	5	1	1	3	3.03	3.68	9	942	2.65	11	2	107	108	86	88	0.3	316	9	14	5	31	6.1	66	1	4	15	22.4755	66.0146	171.382	22	8	396.088	14	28.292
39	10	0	1	7.2	2.9	3.06	9	741	3.13	14	5	95	97	107	102	1.3	183	7	9	2	28	6.1	59	1	2	16	22.8266	69.9322	175.032	26	10	419.593	16	26.2246
26	4	0	1	4.6	3.2	3.24	8	950	2.59	10	2	81	82	81	83	0.4	137	6	7	1	28	6.1	66	1	1	17	23.9273	65.1185	164.97	24	8	390.711	16	24.4194
45	8	0	1	3.8	2.15	2.13	9	803	1.23	9	0	122	117	92	92	1.2	153	12	13	1	37	6.1	80	1	1	18	22.5723	65.1423	169.88	27	14	390.854	13	30.0657
18	2	1	0	2.6	3.46	3.99	6	656	4.2	8	2	136	135	59	60	0.1	111	8	13	5	29	5.9	44	1	1	19	19.3933	60.4982	176.622	26	10	362.989	16	22.6868
22	4	0	1	2	3.08	3.24	12	936	2.97	13	1	132	138	63	67	0.1	217	2	5	3	25	5.9	42	1	1	20	24.8457	70.0622	167.925	21	5	420.373	16	26.2733
20	2	1	0	1.8	3.03	3.66	11	632	3.27	13	2	118	121	63	61	0.3	139	9	13	4	24	6.1	45	2	3	21	22.4444	56.5612	158.747	26	8	339.367	18	18.8537
25	6	1	1	4.5	3.3	3.88	7	573	2.9	8	1	97	95	76	80	0.2	196	11	16	5	33	6	83	2	1	22	20.6072	61.3194	172.5	26	10	367.916	16	22.9948
44	11	1	1	4.6	2.59	3.2	9	627	2.76	9	0	134	134	84	90	1.1	102	12	15	3	31	6.1	76	2	1	23	18.2891	54.1064	172	29	10	324.639	19	17.0862
28	6	1	1	5.8	2.38	2.82	9	771	2.59	9	0	112	106	60	56	0.8	111	13	16	3	27	5.9	51	2	1	24	20.8192	60.8774	171	23	9	365.264	14	26.0903
27	5	1	1	5.5	3.03	3.52	6	530	2.54	7	1	92	112	108	107	0.9	217	5	11	6	26	6.1	66	2	2	25	24.632	67.1474	165.107	26	11	402.884	15	26.859
19	3	1	0	1.8	2.91	3.68	8	662	2.46	8	0	121	133	69	68	0.4	155	12	13	1	23	6	75	1	1	26	24.6104	71.0954	169.966	23	9	426.572	14	30.4695
23	6	0	1	3.3	2.18	2.32	12	792	2.43	14	2	113	114	60	64	0.2	142	8	10	2	36	6	41	1	1	27	26.6075	78.6049	171.879	27	10	471.629	17	27.7429
23	6	0	1	1.8	2.75	2.88	11	845	3.07	11	0	110	111	87	85	0.5	197	11	11	0	29	5.9	40	2	1	28	26.1543	67.7939	160.999	22	7	406.763	15	27.1175
23	6	1	1	1.8	3.15	3.83	6	751	3.41	8	3	135	135	84	85	0.5	219	9	13	4	32	5.9	65	1	1	29	20.6793	62.3021	173.574	26	11	373.813	15	24.9209
24	5	0	1	3.9	2.89	2.89	10	998	2.72	10	0	94	97	64	60	0.4	165	3	4	1	34	6	50	1	2	30	24.3323	63.519	161.57	21	8	381.114	13	29.3165
65	6	0	1	10.9	2.72	2.78	9	780	2.58	11	2	118	116	97	97	1.5	66	4	6	2	25	5.9	49	2	1	31	23.0848	58.3607	159	27	15	350.164	12	29.1804
23	4	0	1	1.6	2.12	2.23	12	842	2.27	15	3	123	126	77	77	0.3	340	7	8	1	25	6.1	64	2	1	32	25.236	61.7268	156.396	25	10	370.361	15	24.6907
37	8	0	1	6.7	2.74	2.77	8	711	2.48	10	2	85	83	71	71	0.5	119	7	8	1	27	6	85	2	1	33	19.8202	56.8287	169.328	27	10	340.972	17	20.0572
19	2	1	0	2.4	3.38	3.92	6	716	3.21	6	0	111	111	103	103	0.1	202	8	12	4	26	6	34	2	2	34	22.7204	68	173	24	6	408	18	22.6667
32	9	0	1	6.4	2.44	2.46	9	756	2.66	13	4	99	100	91	92	0.6	98	2	2	0	16	5.9	59	1	1	35	27.6785	72.9383	162.333	22	8	437.63	14	31.2593
27	6	1	1	3.8	2.64	3.05	10	804	2.59	11	1	110	117	80	80	0.6	210	11	14	3	21	6.1	54	1	1	36	22.7401	70.7448	176.381	23	5	424.469	18	23.5816
27	5	0	1	2.5	2.52	2.72	11	654	2.38	11	0	91	93	94	97	0.4	124	11	12	1	23	6	58	1	1	37	24.1376	68.6285	168.619	26	10	411.771	16	25.7357
22	3	1	1	2.9	3.82	4.43	8	583	4.24	10	2	128	142	104	104	0.2	166	7	15	8	23	5.9	38	2	3	38	19.7894	55.8536	168	27	13	335.122	14	23.9373
23	8	1	1	3.5	3.04	3.56	5	591	2.9	7	2	118	130	76	80	0.1	143	8	12	4	25	6	50	2	1	39	20.9973	55.5278	162.62	22	9	333.167	13	25.6282
30	9	0	1	6.3	3.39	3.5	6	742	2.8	7	1	89	96	54	53	0.8	211	5	7	2	30	5.9	19	1	3	40	20.5414	62.2817	174.127	24	9	373.69	15	24.9127
28	7	0	1	6.1	4.85	4.86	9	880	4.86	11	2	117	119	71	69	1	279	5	7	2	28	6	60	1	1	41	21.1768	62.4555	171.734	26	7	374.733	19	19.7228
24	4	1	1	3.9	3.02	3.48	11	820	3.15	11	0	128	137	93	89	0.5	168	8	13	5	26	6.1	53	2	1	42	20.3013	58.2245	169.352	25	10	349.347	15	23.2898
32	11	0	1	6.5	1.71	1.02	7	837	0.66	10	3	119	114	72	71	0.7	213	10	12	2	32	5.9	56	2	1	43	20.927	58.9024	167.77	24	10	353.414	14	25.2439
24	4	0	1	4	2.04	2.21	11	659	2.16	12	1	128	137	55	55	0.2	289	12	14	2	30	6.1	89	2	2	44	17.6989	52.3604	172	25	10	314.162	15	20.9441
38	10	0	1	6	2.57	2.37	12	876	2.42	12	0	121	128	72	71	1.1	106	7	9	2	30	6.1	89	2	1	45	24.0624	61.4129	159.757	24	10	368.477	14	26.3198
28	8	0	1	2.3	3.04	3.16	9	810	2.74	10	0	110	111	83	79	0.8	82	4	6	2	29	6.1	84	1	4	46	19.1629	56.569	171.814	28	12	339.414	16	21.2134
52	13	1	1	9.2	3.19	3.69	6	675	3.28	9	3	132	134	60	62	1.4	225	8	13	5	31	5.9	57	2	1	47	21.1553	54.8367	161	29	14	329.02	15	21.9347
22	9	0	1	3	3.05	3.11	10	941	3.12	10	2	120	119	72	70	0.4	213	5	9	4	20	6.1	50	1	2	48	26.2099	78.9513	173.559	27	9	473.708	18	26.3171
25	5	0	1	3.6	3.22	3.36	14	868	3.07	14	2	119	118	87	90	0.6	74	6	8	2	29	6	51	2	1	49	19.3351	66.5563	185.533	29	10	399.338	19	21.0178
17	3	1	0	1.7	3.37	3.89	8	733	3.99	10	1	125	122	76	78	0.1	246	8	12	4	25	6	27	1	1	50	22.2776	60.9136	165.357	21	8	365.481	13	28.114
43	8	0	1	6.2	3.94	3.96	12	750	4.15	13	1	109	106	84	87	1.2	82	3	4	1	30	6	23	1	1	51	23.3689	73.0785	176.838	28	12	438.471	16	27.4044
20	3	0	0	3.2	2.69	2.78	7	763	2.55	9	2	82	86	89	88	0.1	247	9	11	2	22	6	39	2	1	52	21.8274	58.1682	163.246	21	8	349.009	13	26.8469
17	3	1	0	1.6	3.58	4.2	10	761	3.65	10	0	118	134	38	38	0.2	174	8	11	3	26	5.9	33	1	2	53	24.3744	77.2115	177.981	25	10	463.269	15	30.8846
26	4	1	1	4.8	2.82	3.62	8	847	2.89	10	2	126	146	74	73	0.6	226	14	16	2	24	5.9	52	2	1	54	19.8573	58.7458	172	22	10	352.475	12	29.3729
15	3	0	0	1.2	2.77	2.89	9	617	1.99	11	2	128	126	84	84	0.1	214	7	9	2	29	5.9	37	2	1	55	17.5981	51.639	171.3	23	8	309.834	15	20.6556
24	10	1	1	3.9	3.22	3.82	7	756	3.73	8	1	105	106	82	82	1	129	5	12	7	31	5.8	56	2	1	56	23.4996	67.9139	170	24	10	407.483	14	29.106
29	8	0	1	2	2.95	3.12	8	829	3.03	8	0	107	108	94	100	1.1	248	9	11	2	35	6	59	2	2	57	21.644	62.0331	169.295	24	11	372.199	13	28.6307
15	2	0	0	1.4	2.95	2.98	14	956	2.72	17	3	144	148	55	57	0.1	256	5	9	4	23	6	50	2	1	58	18.5268	56.38	174.447	26	12	338.28	14	24.1629
44	7	0	1	6.5	2.63	2.66	10	766	2.32	12	2	102	107	77	73	1.2	145	12	12	0	26	6	72	2	3	59	16.3579	50.6246	175.921	28	10	303.747	18	16.8749
20	3	1	1	1.4	3.51	4.1	9	646	3.44	12	3	106	103	85	89	0.3	249	7	12	5	28	6.2	40	1	1	60	26.898	72.7556	164.465	20	5	436.534	15	29.1022
25	6	0	1	2.5	2.7	2.74	11	936	2.71	12	1	128	144	86	87	0.9	299	10	11	1	23	5.9	63	1	1	61	21.4522	67.1433	176.915	26	10	402.86	16	25.1787
11	5	1	0	4.3	3.42	4.1	6	745	3.45	7	1	109	149	102	100	0.1	343	5	11	6	32	6	35	1	4	62	20.9384	56.2303	163.875	20	6	337.382	14	24.0987
27	5	1	1	5.3	3.03	3.62	11	951	2.51	11	4	91	95	62	59	0.7	147	6	12	6	24	6	71	1	1	63	25.2998	64.2906	159.41	26	10	385.744	16	24.109
14	2	1	0	1.1	4.36	5.02	10	833	4.53	13	3	135	139	89	93	0.1	253	12	14	2	29	6.1	42	2	1	64	18.7463	56.4493	173.529	22	6	338.696	16	21.1685
21	4	0	1	2.8	3.1	3.25	10	786	3.26	12	2	130	129	84	86	0.3	231	6	8	2	25	5.9	43	2	4	65	20.0028	57.9667	170.233	26	14	347.8	12	28.9833
22	3	1	1	1.4	2.94	3.4	9	740	2.63	9	0	102	105	81	85	0.2	290	9	13	4	29	6.1	36	1	1	66	22.9645	60.8123	162.73	24	10	364.874	14	26.0624
23	8	0	1	3.6	2.17	2.25	10	866	2	11	1	115	116	104	101	0.4	232	5	8	3	28	5.9	70	1	2	67	23.4875	70.7926	173.61	22	9	424.755	13	32.6735
24	4	1	1	3.8	2.7	3.22	17	980	2.66	18	1	135	142	78	77	0.4	107	12	14	2	29	6	50	1	1	68	18.6551	56.7268	174.38	26	6	340.361	20	17.0181
15	3	1	0	1.5	3.38	3.92	9	728	3.93	9	1	128	129	73	75	0.1	292	11	13	2	28	6.1	34	2	2	69	22.484	65.6611	170.89	25	8	393.967	17	23.1745
16	2	0	0	1.6	3.86	3.86	10	856	3.74	12	2	74	75	56	54	0.1	259	6	8	2	23	6	44	1	1	70	23.0378	77.6361	183.574	19	4	465.817	15	31.0545
20	7	1	1	2.3	3.17	3.68	12	631	3.29	12	0	126	135	85	83	0.2	235	4	9	5	38	6.2	48	2	3	71	22.0997	62.7507	168.506	22	10	376.504	12	31.3753
35	6	0	1	6.6	3.06	3.22	8	821	3.58	8	0	107	105	31	29	1.3	130	9	11	2	25	5.9	46	1	1	72	26.0217	74.8637	169.616	28	12	449.182	16	28.0739
20	5	0	1	2.8	3.18	3.2	9	680	3.26	12	3	129	128	87	84	0.2	267	5	6	1	27	6.1	48	2	2	73	24.5928	64.5413	162	21	8	387.248	13	29.7883
23	4	0	1	3.7	2.22	2.37	10	824	1.76	10	0	116	119	88	93	0.3	256	7	7	0	24	6	75	2	1	74	17.8848	53.8159	173.466	21	7	322.896	14	23.064
24	6	0	1	1.2	2.55	2.59	8	822	2.3	9	1	84	88	89	87	0.4	137	12	14	2	25	5.9	64	1	3	75	26.3082	72.6047	166.126	25	8	435.628	17	25.6252
27	7	0	1	5.3	3.68	3.76	5	698	3.72	6	1	132	138	68	71	1.1	176	9	11	2	27	5.9	51	1	1	76	26.3409	73.5606	167.112	23	10	441.364	13	33.9511
